# Supplementary material for: Melatonin promotes apoptosis of thyroid cancer cells via regulating the signaling of microRNA-21 (miR-21) and microRNA-30e (miR-30e)
Source: Bioengineered. 2022 Apr 12;13(4):9588–601. doi: 10.1080/21655979.2022.2054206 (PMC9161983; doi:10.1080/21655979.2022.2054206)
Supplement: Supplemental Material [file KBIE_A_2054206_SM2664.zip › supplementary/Raw data.xlsx]

## Sheet: Tumor volume
	TPC-1 implantation
	Control		MEL
0	13.51	2.15	11.15	2.99
17	58.15	9.51	36.51	4.81
20	89.15	11.55	68.51	9.85
23	115.22	15.95	84.51	13.51
26	184.52	26.54	134.51	18.21
29	341.51	44.81	184.22	25.52
32	586.6	78.51	315.51	46.81
	BCPaP implantation
	Control		MEL
0	11.51	2.15	13.51	2.99
17	49.63	6.51	36.65	4.89
20	83.52	17.15	56.82	6.71
23	138.51	25.51	81.55	9.88
26	214.22	35.15	148.52	21.55
29	298.51	36.41	199.51	21.67
32	635.15	98.52	368.5	42.81

## Sheet: Tumor weight
TPC-1 implantation
Control	MEL
1.58	0.24
1.48	0.71
1.14	0.84
0.8	0.34
0.89	0.69
1.52	0.63
0.36	0.37
1.19	0.55
BCPaP implantation
1.61	0.49
1.63	0.36
0.12	0.33
1.18	0.17
1.51	0.63
1.26	0.63
2.08	0.55
1.02	0.88

## Sheet: Relative expression in animals
PTEN relative expression	TPC-1 implantation			BCPaP implantation
	Control	MEL		Control	MEL
	0.83	3.45		1.14	2.72
	1.02	3.48		0.67	4.35
	0.99	3.12		0.92	2.18
	1.08	3.43		1.12	2.33
	0.94	2.95		0.83	4.31
	1.01	3.36		1.43	3.85
	1.05	2.93		0.9	3.16
	0.81	3.07		1.19	3.2
miR_30e relative expression	TPC-1 implantation			BCPaP implantation
	Control	MEL		Control	MEL
	1.53	0.34		0.98	0.65
	1.08	0.5		0.9	0.48
	1.23	0.39		1.09	0.57
	1.18	0.45		0.99	0.55
	1.09	0.44		0.98	0.55
	1.01	0.41		1	0.46
	0.71	0.44		1.05	0.46
	1.08	0.47		0.87	0.47
H2S relative expression	TPC-1 implantation			BCPaP implantation
	Control	MEL		Control	MEL
	1	4.93		0.92	4.27
	1	5.37		1.33	3.41
	1.07	4.14		0.83	3.71
	1.04	5.04		1.3	4.52
	1	2.66		0.94	4.34
	1.01	4.57		1.09	3.68
	1.01	5.57		0.91	3.96
	1.02	4.3		1.15	3.38
lncRNA-CASC7 relative expression	TPC-1 implantation			BCPaP implantation
	Control	MEL		Control	MEL
	1.1	1.98		0.94	2.57
	1.24	4.46		1.01	3.2
	0.87	2.1		0.96	3.14
	0.95	3.69		0.9	3.75
	1.18	3.12		1.08	3.57
	1.11	3.14		1	2.16
	1.38	2.53		1.05	3.12
	1.25	3.04		0.95	2.25
miR-21 relative expression	TPC-1 implantation			BCPaP implantation
	Control	MEL		Control	MEL
	1.07	0.47		1.01	0.54
	1.4	0.39		1.05	0.46
	0.99	0.3		0.88	0.59
	0.85	0.45		0.97	0.62
	1.13	0.35		0.97	0.43
	1.02	0.44		0.82	0.5
	1.03	0.44		0.76	0.52
	1.18	0.3		1.06	0.46
PTEN mRNA relative expression	TPC-1 implantation			BCPaP implantation
	Control	MEL		Control	MEL
	1.1	3.1		1.18	5.27
	0.98	2.92		1.45	3.28
	0.86	2.42		1.9	4.8
	1.19	2.19		1.15	5.57
	0.87	3.27		1.25	5.1
	1.05	2.32		1.2	4.21
	0.95	2.09		1.51	4.49
	1.01	2.48		1.12	4.63

## Sheet: OD value and Apoptosis
OD value		TPC-1 cells
		Untreated	MEL 5mM
	Day 1	0.27	0.2
		0.29	0.25
		0.23	0.22
	Day 2	0.43	0.43
		0.57	0.38
		0.47	0.44
	Day 3	0.63	0.4
		0.77	0.42
		0.88	0.47
		BCPaP cells
		Untreated	MEL 5mM
	Day 1	0.23	0.22
		0.23	0.31
		0.21	0.29
	Day 2	0.43	0.28
		0.52	0.37
		0.26	0.46
	Day 3	0.93	0.54
		0.74	0.54
		0.61	0.49
Apoptosis rate	TPC-1 cells			BCPaP cells
	Untreated	MEL 5mM		Untreated	MEL 5mM
	17.0211	21.9142		14.1365	28.5706
	11.2677	22.4857		7.66926	24.5842
	9.40151	22.9121		12.557	17.1701

## Sheet: Relative expression in cells
PTEN relative expression	TPC-1 cells			BCPaP cells
	Untreated	MEL 5mM		Untreated	MEL 5mM
	0.99	5.46		1.05	3.85
	0.99	4.57		0.8	3.23
	1.02	4.28		1.15	3.26
miR_30e relative expression	TPC-1 implantation			BCPaP implantation
	Untreated	MEL 5mM		Untreated	MEL 5mM
	0.86	0.26		0.95	0.36
	1.16	0.28		0.69	0.37
	1.07	0.29		0.96	0.29
H2S relative expression	TPC-1 implantation			BCPaP implantation
	Untreated	MEL 5mM		Untreated	MEL 5mM
	0.95	8.98		1.15	8.1
	1.18	9.94		1.1	6.65
	0.76	7.13		1.31	6.54
lncRNA-CASC7 relative expression	TPC-1 implantation			BCPaP implantation
	Untreated	MEL 5mM		Untreated	MEL 5mM
	1.02	2.79		0.92	2.9
	1.34	2.57		1.19	4.69
	1.18	3.52		0.95	1.81
miR-21 relative expression	TPC-1 implantation			BCPaP implantation
	Untreated	MEL 5mM		Untreated	MEL 5mM
	1.12	0.05		1.12	0.23
	1.03	0.2		0.94	0.3
	1.03	0.13		1.31	0.24
PTEN mRNA relative expression	TPC-1 implantation			BCPaP implantation
	Untreated	MEL 5mM		Untreated	MEL 5mM
	1.02	10.46		0.95	7.59
	1.19	9.69		0.19	10.49
	1.08	12.43		2.12	10.94

## Sheet: Luciferase assays
	TPC-1 cells			BCPaP cells
	CSAC7 WT	CSAC7 MUT		CSAC7 WT	CSAC7 MUT
Control	0.93	0.98		0.93	1.02
	1.18	1.2		0.74	0.86
	0.98	0.98		1.02	0.98
miR-21	0.48	0.91		0.47	1
	0.5	1.05		0.53	1.02
	0.57	1.09		0.48	0.92
	PTEN WT	PTEN MUT		PTEN WT	PTEN MUT
Control	0.95	1.1		0.97	0.83
	1.04	1.11		1.02	1.07
	1.1	1.03		1.11	0.89
miR-21	0.7	1.21		0.58	1
	0.6	1.12		0.68	0.79
	0.62	1.02		0.63	1.12
	PTEN WT	PTEN MUT		PTEN WT	PTEN MUT
Control	0.93	1.22		1.13	0.94
	1.32	1.05		0.76	1.06
	0.78	0.92		1.19	1.17
miR-30e	0.56	1.07		0.41	1.12
	0.56	1		0.48	1.01
	0.48	1.04		0.51	0.88
